# Supplementary material for: New target prediction and visualization tools incorporating open source molecular fingerprints for TB Mobile 2.0
Source: J Cheminform. 2014 Aug 4;6:38. doi: 10.1186/s13321-014-0038-2 (PMC4190048; doi:10.1186/s13321-014-0038-2)
Supplement: Additional file 1: Table S1. — The 60 compounds and targets added into TB Mobile version 2 are in Table S1. [file s13321-014-0038-2-S1.xlsx]

## Sheet: DataSheet
imported datasheet
Molecule	TargetGene1	TargetGene1Link	TargetGene2	TargetGene2Link	Essentiality1	Pathway1Case1	Pathway1Link1	Pathway2Case1	Pathway2Link1	Pathway3Case1	Pathway3Link1	Pathway4Case1	Pathway4Link1
	Rv0462	http://genome.tbdb.org/annotation/genome/tbdb/GeneDetails.html?sp=S7000000635252183			In Vitro Essential (0.13)	glycine cleavage complex	http://tbcyc.tbdb.org/MTH37RVV/NEW-IMAGE?type=PATHWAY&object=GLYCLEAV-PWY	branched-chain α-keto acid dehydrogenase complex	http://tbcyc.tbdb.org/MTH37RVV/NEW-IMAGE?type=PATHWAY&object=PWY-5046	2-ketoglutarate dehydrogenase complex	http://tbcyc.tbdb.org/MTH37RVV/NEW-IMAGE?type=PATHWAY&object=PWY-5084	acetyl-CoA biosynthesis (from pyruvate)	http://tbcyc.tbdb.org/MTH37RVV/NEW-IMAGE?type=PATHWAY&object=PYRUVDEHYD-PWY
	Rv0462	http://genome.tbdb.org/annotation/genome/tbdb/GeneDetails.html?sp=S7000000635252183				glycine cleavage complex	http://tbcyc.tbdb.org/MTH37RVV/NEW-IMAGE?type=PATHWAY&object=GLYCLEAV-PWY	branched-chain α-keto acid dehydrogenase complex	http://tbcyc.tbdb.org/MTH37RVV/NEW-IMAGE?type=PATHWAY&object=PWY-5046	2-ketoglutarate dehydrogenase complex	http://tbcyc.tbdb.org/MTH37RVV/NEW-IMAGE?type=PATHWAY&object=PWY-5084	acetyl-CoA biosynthesis (from pyruvate)	http://tbcyc.tbdb.org/MTH37RVV/NEW-IMAGE?type=PATHWAY&object=PYRUVDEHYD-PWY
	Rv0462	http://genome.tbdb.org/annotation/genome/tbdb/GeneDetails.html?sp=S7000000635252183				glycine cleavage complex	http://tbcyc.tbdb.org/MTH37RVV/NEW-IMAGE?type=PATHWAY&object=GLYCLEAV-PWY	branched-chain α-keto acid dehydrogenase complex	http://tbcyc.tbdb.org/MTH37RVV/NEW-IMAGE?type=PATHWAY&object=PWY-5046	2-ketoglutarate dehydrogenase complex	http://tbcyc.tbdb.org/MTH37RVV/NEW-IMAGE?type=PATHWAY&object=PWY-5084	acetyl-CoA biosynthesis (from pyruvate)	http://tbcyc.tbdb.org/MTH37RVV/NEW-IMAGE?type=PATHWAY&object=PYRUVDEHYD-PWY
	Rv0462	http://genome.tbdb.org/annotation/genome/tbdb/GeneDetails.html?sp=S7000000635252183				glycine cleavage complex	http://tbcyc.tbdb.org/MTH37RVV/NEW-IMAGE?type=PATHWAY&object=GLYCLEAV-PWY	branched-chain α-keto acid dehydrogenase complex	http://tbcyc.tbdb.org/MTH37RVV/NEW-IMAGE?type=PATHWAY&object=PWY-5046	2-ketoglutarate dehydrogenase complex	http://tbcyc.tbdb.org/MTH37RVV/NEW-IMAGE?type=PATHWAY&object=PWY-5084	acetyl-CoA biosynthesis (from pyruvate)	http://tbcyc.tbdb.org/MTH37RVV/NEW-IMAGE?type=PATHWAY&object=PYRUVDEHYD-PWY
	Rv0462	http://genome.tbdb.org/annotation/genome/tbdb/GeneDetails.html?sp=S7000000635252183				glycine cleavage complex	http://tbcyc.tbdb.org/MTH37RVV/NEW-IMAGE?type=PATHWAY&object=GLYCLEAV-PWY	branched-chain α-keto acid dehydrogenase complex	http://tbcyc.tbdb.org/MTH37RVV/NEW-IMAGE?type=PATHWAY&object=PWY-5046	2-ketoglutarate dehydrogenase complex	http://tbcyc.tbdb.org/MTH37RVV/NEW-IMAGE?type=PATHWAY&object=PWY-5084	acetyl-CoA biosynthesis (from pyruvate)	http://tbcyc.tbdb.org/MTH37RVV/NEW-IMAGE?type=PATHWAY&object=PYRUVDEHYD-PWY
	mmpL3 (Rv0206c)	http://genome.tbdb.org/annotation/genome/tbdb/GeneDetails.html?sp=S7000000635248043			Not Essential
	mmpL3 (Rv0206c)	http://genome.tbdb.org/annotation/genome/tbdb/GeneDetails.html?sp=S7000000635248043			Not Essential
	mmpL3 (Rv0206c)	http://genome.tbdb.org/annotation/genome/tbdb/GeneDetails.html?sp=S7000000635248043			Not Essential
	mmpL3 (Rv0206c)	http://genome.tbdb.org/annotation/genome/tbdb/GeneDetails.html?sp=S7000000635248043			Not Essential
	mmpL3 (Rv0206c)	http://genome.tbdb.org/annotation/genome/tbdb/GeneDetails.html?sp=S7000000635248043			Not Essential
	Rv2780	http://genome.tbdb.org/annotation/genome/tbdb/GeneDetails.html?sp=S7000000635249963			Not Essential
	Rv2780	http://genome.tbdb.org/annotation/genome/tbdb/GeneDetails.html?sp=S7000000635249963			Not Essential
	Rv2870c	http://genome.tbdb.org/annotation/genome/tbdb/GeneDetails.html?sp=S7000000635249900			Not Essential
	inhA (Rv1484)	http://genome.tbdb.org/annotation/genome/tbdb/GeneDetails.html?sp=S7000000635253566			Not Essential	superpathway of mycolate biosynthesis	http://tbcyc.tbdb.org/MTH37RVV/NEW-IMAGE?type=PATHWAY&object=PWY-6113
	inhA (Rv1484)	http://genome.tbdb.org/annotation/genome/tbdb/GeneDetails.html?sp=S7000000635253566			Not Essential	superpathway of mycolate biosynthesis	http://tbcyc.tbdb.org/MTH37RVV/NEW-IMAGE?type=PATHWAY&object=PWY-6113
	panC (Rv3602c)	http://genome.tbdb.org/annotation/genome/tbdb/GeneDetails.html?sp=S7000000635255018			In Vitro Essential (0.07)	phosphopantothenate biosynthesis I	http://tbcyc.tbdb.org/MTH37RVV/NEW-IMAGE?type=PATHWAY&object=PANTO-PWY	pantothenate and coenzyme A biosynthesis I	http://tbcyc.tbdb.org/MTH37RVV/NEW-IMAGE?type=PATHWAY&object=PANTOSYN-PWY
	gyrB (Rv0005)	http://genome.tbdb.org/annotation/genome/tbdb/GeneDetails.html?sp=S7000000635248049			In Vitro Essential (0.02)
	gyrB (Rv0005)	http://genome.tbdb.org/annotation/genome/tbdb/GeneDetails.html?sp=S7000000635248049			In Vitro Essential (0.02)
	gyrB (Rv0005)	http://genome.tbdb.org/annotation/genome/tbdb/GeneDetails.html?sp=S7000000635248049			In Vitro Essential (0.02)
	gyrB (Rv0005)	http://genome.tbdb.org/annotation/genome/tbdb/GeneDetails.html?sp=S7000000635248049			In Vitro Essential (0.02)
	gyrB (Rv0005)	http://genome.tbdb.org/annotation/genome/tbdb/GeneDetails.html?sp=S7000000635248049
	Rv0242c	http://genome.tbdb.org/annotation/genome/tbdb/GeneDetails.html?sp=S7000000635252771			Not Essential	superpathway of mycolate biosynthesis	http://tbcyc.tbdb.org/MTH37RVV/NEW-IMAGE?type=PATHWAY&object=PWY-6113
	Rv1018c	http://genome.tbdb.org/annotation/genome/tbdb/GeneDetails.html?sp=S7000000635250464			In Vitro Essential (0.15)	superpathway of mycolyl-arabinogalactan-peptidoglycan complex biosynthesis	http://tbcyc.tbdb.org/MTH37RVV/NEW-IMAGE?type=PATHWAY&object=PWY-6404
	Rv3801c	http://genome.tbdb.org/annotation/genome/tbdb/GeneDetails.html?sp=S7000000635246819			In Vitro Essential (0.02)	superpathway of mycolate biosynthesis	http://tbcyc.tbdb.org/MTH37RVV/NEW-IMAGE?type=PATHWAY&object=PWY-6113
	Rv3801c	http://genome.tbdb.org/annotation/genome/tbdb/GeneDetails.html?sp=S7000000635246819			In Vitro Essential (0.02)	superpathway of mycolate biosynthesis	http://tbcyc.tbdb.org/MTH37RVV/NEW-IMAGE?type=PATHWAY&object=PWY-6113
	Rv3801c	http://genome.tbdb.org/annotation/genome/tbdb/GeneDetails.html?sp=S7000000635246819			In Vitro Essential (0.02)	superpathway of mycolate biosynthesis	http://tbcyc.tbdb.org/MTH37RVV/NEW-IMAGE?type=PATHWAY&object=PWY-6113
	Rv3801c	http://genome.tbdb.org/annotation/genome/tbdb/GeneDetails.html?sp=S7000000635246819			In Vitro Essential (0.02)	superpathway of mycolate biosynthesis	http://tbcyc.tbdb.org/MTH37RVV/NEW-IMAGE?type=PATHWAY&object=PWY-6113
	Rv3801c	http://genome.tbdb.org/annotation/genome/tbdb/GeneDetails.html?sp=S7000000635246819			In Vitro Essential (0.02)	superpathway of mycolate biosynthesis	http://tbcyc.tbdb.org/MTH37RVV/NEW-IMAGE?type=PATHWAY&object=PWY-6113
	dprE1 (Rv3790)	http://genome.tbdb.org/annotation/genome/tbdb/GeneDetails.html?sp=S7000000635251658			In Vitro Essential (0.04)
	dprE1 (Rv3790)	http://genome.tbdb.org/annotation/genome/tbdb/GeneDetails.html?sp=S7000000635251658			In Vitro Essential (0.04)
	dprE1 (Rv3790)	http://genome.tbdb.org/annotation/genome/tbdb/GeneDetails.html?sp=S7000000635251658			In Vitro Essential (0.04)
	dprE1 (Rv3790)	http://genome.tbdb.org/annotation/genome/tbdb/GeneDetails.html?sp=S7000000635251658			In Vitro Essential (0.04)
	drpE2 (Rv3791)	http://genome.tbdb.org/annotation/genome/tbdb/GeneDetails.html?sp=S7000000635251655			In Vitro Essential (0.10)
	qcrB (Rv2196)	http://genome.tbdb.org/annotation/genome/tbdb/GeneDetails.html?sp=S7000000635249204			In Vitro Essential (0.03)
	TB27.3 (Rv0577)	http://genome.tbdb.org/annotation/genome/tbdb/GeneDetails.html?sp=S7000000635250236			Not Essential
	dprE1 (Rv3790)	http://genome.tbdb.org/annotation/genome/tbdb/GeneDetails.html?sp=S7000000635251658	Rv2338c	http://genome.tbdb.org/annotation/genome/tbdb/GeneDetails.html?sp=S7000000635248010	In Vitro Essential (0.04)
	pH Homeostasis
	pH Homeostasis
	pH Homeostasis
	pH Homeostasis
	pH Homeostasis
	Rv3800c	http://genome.tbdb.org/annotation/genome/tbdb/GeneDetails.html?sp=S7000000635246849			In Vitro Essential (0.05)	superpathway of mycolate biosynthesis	http://tbcyc.tbdb.org/MTH37RVV/NEW-IMAGE?type=PATHWAY&object=PWY-6113
	Rv3800c	http://genome.tbdb.org/annotation/genome/tbdb/GeneDetails.html?sp=S7000000635246849			In Vitro Essential (0.05)	superpathway of mycolate biosynthesis	http://tbcyc.tbdb.org/MTH37RVV/NEW-IMAGE?type=PATHWAY&object=PWY-6113
	Rv3800c	http://genome.tbdb.org/annotation/genome/tbdb/GeneDetails.html?sp=S7000000635246849			In Vitro Essential (0.05)	superpathway of mycolate biosynthesis	http://tbcyc.tbdb.org/MTH37RVV/NEW-IMAGE?type=PATHWAY&object=PWY-6113
	proteasome
	proteasome
	Rv2130c	http://genome.tbdb.org/annotation/genome/tbdb/GeneDetails.html?sp=S7000000635256584			In Vitro Essential (0.06)	tRNA charging	http://tbcyc.tbdb.org/MTH37RVV/NEW-IMAGE?type=PATHWAY&object=TRNA-CHARGING-PWY
	Rv2215	http://genome.tbdb.org/annotation/genome/tbdb/GeneDetails.html?sp=S7000000635247779			In Vitro Essential (0.05)	2-ketoglutarate dehydrogenase complex	http://tbcyc.tbdb.org/MTH37RVV/NEW-IMAGE?type=PATHWAY&object=PWY-5084
	Rv2215	http://genome.tbdb.org/annotation/genome/tbdb/GeneDetails.html?sp=S7000000635247779			In Vitro Essential (0.05)	2-ketoglutarate dehydrogenase complex	http://tbcyc.tbdb.org/MTH37RVV/NEW-IMAGE?type=PATHWAY&object=PWY-5084
	Rv0283	http://genome.tbdb.org/annotation/genome/tbdb/GeneDetails.html?sp=S7000000635255435			In Vitro Essential (0.02)
	Rv2572c	http://genome.tbdb.org/annotation/genome/tbdb/GeneDetails.html?sp=S7000000635256164			Not Essential	tRNA charging	http://tbcyc.tbdb.org/MTH37RVV/NEW-IMAGE?type=PATHWAY&object=TRNA-CHARGING-PWY
	Rv0678	http://genome.tbdb.org/annotation/genome/tbdb/GeneDetails.html?sp=S7000000635248415			Not Essential
	Rv1685c	http://genome.tbdb.org/annotation/genome/tbdb/GeneDetails.html?sp=S7000000635248280			Not Essential
	Rv3854c	http://genome.tbdb.org/annotation/genome/tbdb/GeneDetails.html?sp=S7000000635249441			Not Essential
	Rv0392c	http://genome.tbdb.org/annotation/genome/tbdb/GeneDetails.html?sp=S7000000635244848			Not Essential
	mmpL3 (Rv0206c)	http://genome.tbdb.org/annotation/genome/tbdb/GeneDetails.html?sp=S7000000635248043			Not Essential
	mmpL3 (Rv0206c)	http://genome.tbdb.org/annotation/genome/tbdb/GeneDetails.html?sp=S7000000635248043			Not Essential
	inhA (Rv1484)	http://genome.tbdb.org/annotation/genome/tbdb/GeneDetails.html?sp=S7000000635253566			Not Essential	superpathway of mycolate biosynthesis	http://tbcyc.tbdb.org/MTH37RVV/NEW-IMAGE?type=PATHWAY&object=PWY-6113
	panC (Rv3602c)	http://genome.tbdb.org/annotation/genome/tbdb/GeneDetails.html?sp=S7000000635255018			In Vitro Essential (0.07)	phosphopantothenate biosynthesis I	http://tbcyc.tbdb.org/MTH37RVV/NEW-IMAGE?type=PATHWAY&object=PANTO-PWY	pantothenate and coenzyme A biosynthesis I	http://tbcyc.tbdb.org/MTH37RVV/NEW-IMAGE?type=PATHWAY&object=PANTOSYN-PWY
	Rv0242c	http://genome.tbdb.org/annotation/genome/tbdb/GeneDetails.html?sp=S7000000635252771			Not Essential	superpathway of mycolate biosynthesis	http://tbcyc.tbdb.org/MTH37RVV/NEW-IMAGE?type=PATHWAY&object=PWY-6113
