# Supplementary material for: New target prediction and visualization tools incorporating open source molecular fingerprints for TB Mobile 2.0
Source: J Cheminform. 2014 Aug 4;6:38. doi: 10.1186/s13321-014-0038-2 (PMC4190048; doi:10.1186/s13321-014-0038-2)
Supplement: Additional file 3: Table S3. — The test set of 20 compounds and their target and pathway details are shown in Table S3. [file s13321-014-0038-2-S3.xlsx]

## Sheet: DataSheet
cpds for testing v2
Query Molecule	Name	Target	Target gene TBDB link	Essentiality	Pathways	prediction with version 1	prediction with version 2
	mathew cpd 1 Ftz	Rv2150c	http://genome.tbdb.org/annotation/genome/tbdb/GeneDetails.html?sp=S7000000635253014	In Vitro Essential (0.09)
	khan C-1 ATP synthase
	khan C-2 ATP synthase
	khan C-3 ATP synthase
	khan C-4 ATP synthase
	khan C-5 ATP synthase
	khan C-6 ATP synthase
	Vasudevan Cyclomarin ClpC1	Rv3596c	http://genome.tbdb.org/annotation/genome/tbdb/GeneDetails.html?sp=S7000000635248505	In Vitro Essential (0.18)			WCNJVJCYRBJSLC-BSQWEUGPSA-N
	vasudevan CymA1 ClpC1	Rv3596c	http://genome.tbdb.org/annotation/genome/tbdb/GeneDetails.html?sp=S7000000635248505	In Vitro Essential (0.18)
	gao Domiphen IspD	Rv3582c	http://genome.tbdb.org/annotation/genome/tbdb/GeneDetails.html?sp=S7000000635250692	In Vitro Essential (0.04)	methylerythritol phosphate pathway http://tbcyc.tbdb.org/MTH37RVV/NEW-IMAGE?type=PATHWAY&object=NONMEVIPP-PWY
	kale cpd 23 Gyrase B	Rv0005	http://genome.tbdb.org/annotation/genome/tbdb/GeneDetails.html?sp=S7000000635248049	In Vitro Essential (0.02)
	pauli zinc 09137707 InhA	Rv1484	http://genome.tbdb.org/annotation/genome/tbdb/GeneDetails.html?sp=S7000000635253566	Not Essential	superpathway of mycolate biosynthesis http://tbcyc.tbdb.org/MTH37RVV/NEW-IMAGE?type=PATHWAY&object=PWY-6113
	pauli zinc 12509636 InhA	Rv1484	http://genome.tbdb.org/annotation/genome/tbdb/GeneDetails.html?sp=S7000000635253566	Not Essential	superpathway of mycolate biosynthesis http://tbcyc.tbdb.org/MTH37RVV/NEW-IMAGE?type=PATHWAY&object=PWY-6113
	Pauli zinc 02931014 InhA	Rv1484	http://genome.tbdb.org/annotation/genome/tbdb/GeneDetails.html?sp=S7000000635253566	Not Essential	superpathway of mycolate biosynthesis http://tbcyc.tbdb.org/MTH37RVV/NEW-IMAGE?type=PATHWAY&object=PWY-6113
	wang cpd 4 acetohydroxylacid synthase
	wang cpd 5 acetohydroxylacid synthase
	wang cpd 7 acetohydroxylacid synthase
	wang cpd 15 acetohydroxylacid synthase
	li cpd 4 MenB	Rv0548c	http://genome.tbdb.org/annotation/genome/tbdb/GeneDetails.html?sp=S7000000635245409	Not Essential
	Li cpd 5 MenB	Rv0548c	http://genome.tbdb.org/annotation/genome/tbdb/GeneDetails.html?sp=S7000000635245409	Not Essential
